# Supplementary material for: A recombined Sr26 and Sr61 disease resistance gene stack in wheat encodes unrelated NLR genes
Source: Nat Commun. 2021 Jun 7;12:3378. doi: 10.1038/s41467-021-23738-0 (PMC8184838; doi:10.1038/s41467-021-23738-0)
Supplement: Supplementary file 3 — Supplementary Data 1 [file 41467_2021_23738_MOESM3_ESM.xlsx]

## Sheet: Sheet1
Supplementary Data 1. Proteins used for phylogenetic tree construction.
No.	Protein	R gene	Source Organisms	Pathogen/Disease	Type
1	AAC49408	Prf	Solanum lycopersicum	Pseudomonas syringae	CNL
2	AAC97933	Mi-1	Solanum lycopersicum	Meloidogyne	CNL
3	AAF36987	Hrt1	Arabidopsis thaliana	Turnip crinckle virus	CNL
4	AAF42831.1	RPP13-Rld-2	Arabidopsis thaliana	Hyaloperonospora arabidopsidis	CNL
5	AAF42832.1	RPP13-Nd-1	Arabidopsis thaliana	Hyaloperonospora arabidopsidis	CNL
6	AAG31014	Sw-5b	Solanum lycopersicum	Tomato spotted wilt virus	CNL
7	AAG37354	Mla1	Hordeum vulgare	Blumeria graminis	CNL
8	AAO16014	Mla13	Hordeum vulgare	Blumeria graminis	CNL
9	AAO43441	Mla12	Hordeum vulgare	Blumeria graminis	CNL
10	AAQ10735	Tm-2	Solanum lycopersicum	Tobacco mosaic virus (TMV)	CNL
11	AAQ10736	Tm-22	Solanum lycopersicum	Tobacco mosaic virus (TMV)	CNL
12	AAQ55540	Mla7	Hordeum vulgare	Blumeria graminis	CNL
13	AAQ55541	Mla10	Hordeum vulgare	Blumeria graminis	CNL
14	AAQ96158	Pm3b	Triticum aestivum	Blumeria graminis	CNL
15	AAR19096	Rpg1-b	Glycine max	Pseudomonas savastanoi	CNL
16	AAS49213	3gG2	Glycine max	Soybean mosaic virus	CNL
17	AAS79233	Rp3	Zea mays	Puccinia sorghi	CNL
18	AAT08955	Ha-NTIR11g	Helianthus annuus	Plasmopara halstedii	CNL
19	AAW48299	R3a	Solanum tuberosum	Phytophthora infestans	CNL
20	AAX31149	Rxo1	Zea mays	Xanthomonas oryzae	CNL
21	AAX89382	Rps1k-1 and/or Rps1k-2	Glycine max	Phytophthora sojae	CNL
22	AAY21626	Pm3a	Triticum aestivum	Blumeria graminis	CNL
23	AAY21627	Pm3d	Triticum aestivum	Blumeria graminis	CNL
24	AAY33493.1	Pi54 (Syn. Pik-k(h))	Oryza sativa	Magnaporthe oryzae	CNL
25	AAZ23113	Pm3f	Triticum aestivum	Blumeria graminis	CNL
26	AAZ95005	Rpi-blb2	Solanum bulbocastanum	Phytophthora infestans	CNL
27	ABB78077.1	Pm3c	Triticum aestivum	Blumeria graminis	CNL
28	ABB78078.1	Pm3e	Triticum aestivum	Blumeria graminis	CNL
29	ABB78079.1	Pm3g	Triticum aestivum	Blumeria graminis	CNL
30	ABB88855	Pi9	Oryza sativa	Magnaporthe oryzae	CNL
31	ABB91438	Fom-2	Cucumis melo	Fusarium oxysporum	CNL
32	ABC73398	Piz-t	Oryza sativa Japonica Group	Magnaporthe oryzae	CNL
33	ABC94599	Pi2	Oryza sativa	Magnaporthe oryzae	CNL
34	ABE68835	CaMi	Capsicum annuum	Meloidogyne incognita	CNL
35	ABS29034	Lr1	Triticum aestivum	Puccinia triticina	CNL
36	ABY58665.1	Pm3k	Triticum dicoccoides	Blumeria graminis	CNL
37	ACB72455	Pc	Sorghum bicolor	Periconia circinata	CNL
38	ACI25288.1	Rpi-sto1	Solanum stoloniferum	Phytophthora infestans	CNL
39	ACI25289.1	Rpi-pta1	Solanum stoloniferum	Phytophthora infestans	CNL
40	ACJ66594	Rpi-vnt1.1	Solanum venturii	Phytophthora infestans	CNL
41	ACJ66595.1	Rpi-vnt1.2	Solanum venturii	Phytophthora infestans	CNL
42	ACJ66596	Rpi-vnt1.3 (Syn. Rpi-phu1)	Solanum venturii	Phytophthora infestans	CNL
43	ACN56757.1	RPP13-UKID80	Arabidopsis thaliana	Hyaloperonospora arabidopsidis	CNL
44	ACN56765.1	RPP13-UKID36	Arabidopsis thaliana	Hyaloperonospora arabidopsidis	CNL
45	ACN56766.1	RPP13-UKID34	Arabidopsis thaliana	Hyaloperonospora arabidopsidis	CNL
46	ACN56776.1	RPP13-UKID5	Arabidopsis thaliana	Hyaloperonospora arabidopsidis	CNL
47	ACN79513	Pid3	Oryza sativa	Magnaporthe oryzae	CNL
48	ACU65454	R2-like	Solanum	Phytophthora infestans	CNL
49	ACU65455	Rpi-abpt	Solanum	Phytophthora infestans	CNL
50	ACU65456	R2	Solanum	Phytophthora infestans	CNL
51	ACU65457	Rpi-blb3	Solanum	Phytophthora infestans	CNL
52	ACZ65484	Mla2	Hordeum vulgare	Blumeria graminis	CNL
53	ACZ65485	Mla3	Hordeum vulgare	Blumeria graminis	CNL
54	ACZ65486	Mla8	Hordeum vulgare	Blumeria graminis	CNL
55	ACZ65487	Mla9	Hordeum vulgare	Blumeria graminis	CNL
56	ACZ65490	Mla18-2	Hordeum vulgare	Blumeria graminis	CNL
57	ACZ65492	Mla22	Hordeum vulgare	Blumeria graminis	CNL
58	ACZ65493	Mla23	Hordeum vulgare	Blumeria graminis	CNL
59	ACZ65495	Mla27-1	Hordeum vulgare	Blumeria graminis	CNL
60	ACZ65496	Mla27-2	Hordeum vulgare	Blumeria graminis	CNL
61	ACZ65497	Mla28	Hordeum vulgare	Blumeria graminis	CNL
62	ACZ65500	Mla32	Hordeum vulgare	Blumeria graminis	CNL
63	ACZ65501	Mla34	Hordeum vulgare	Blumeria graminis	CNL
64	ACZ65502	Mla35-1	Hordeum vulgare	Blumeria graminis	CNL
65	ADB07392	Bph14	Oryza sativa	Nilaparvata lugens	CNL
66	ADF29624	Pi36	Oryza sativa	Magnaporthe oryzae	CNL
67	ADK47521	Rdg2a	Hordeum vulgare	Pyrenophora graminea	CNL
68	ADU57957	CYR1	Vigna mungo	Mungbean Yellow Mosaic India Virus (MYMIV)	CNL
69	ADX06722	TmMLA1	Triticum monococcum	Blumeria graminis	CNL
70	AEC47890	R3b	Solanum demissum	Phytophthora infestans	CNL
71	AER13157	Rpp4C4	Phaseolus vulgaris	Phakopsora pachyrhizi	CNL
72	AFM35701	Pi25	Oryza sativa	Magnaporthe oryzae	CNL
73	AGI99538	RSG3-301	Vigna unguiculata	Striga gesnerioides	CNL
74	AGT37271	RPP7	Arabidopsis thaliana	Hyaloperonospora arabidopsidis	CNL
75	AIB02970	Ph-3	Solanum pimpinellifolium	Phytophthora infestans	CNL
76	AIC32313	Rpg1r	Glycine max	Pseudomonas syringae	CNL
77	AIU36098	VAT	Cucumis melo	Aphis gossypii	CNL
78	AKS24975.1	Pi50	Oryza sativa Japonica Group	Magnaporthe oryzae	CNL
79	AMY98955	Rpi-amr3i	Solanum americanum	Phytophthora infestans	CNL
80	ANJ02805	R8 (Syn. Rpi-smira2)	Solanum demissum	Phytophthora infestans	CNL
81	ANZ78204	Pvr4	Capsicum annuum	Potato virus Y (PVY)	CNL
82	AOR08328	Tsw	Capsicum chinense	Tomato spotted wilt virus	CNL
83	APF29096	PigmR (Syn. PigmR6)	Oryza sativa	Magnaporthe oryzae	CNL
84	BAA76282	Pib	Oryza sativa Japonica Group	Magnaporthe oryzae	CNL
85	BAC67706	Rcy1	Arabidopsis thaliana	Cucumber mosaic virus (CMV)	CNL
86	BAH20862	Pit	Oryza sativa Japonica Group	Magnaporthe oryzae	CNL
87	BAJ25849	Pb1	Oryza sativa Japonica Group	Magnaporthe oryzae	CNL
88	BAJ33559	L3	Oryza sativa Japonica Group	Tobamovirus	CNL
89	BAJ33561	L1	Oryza sativa Japonica Group	Tobamovirus	CNL
90	BAJ33562	L1a	Oryza sativa Japonica Group	Tobamovirus	CNL
91	BAJ33563	L1c	Oryza sativa Japonica Group	Tobamovirus	CNL
92	BAJ33564	L2	Oryza sativa Japonica Group	Tobamovirus	CNL
93	BAJ33565	L2b	Oryza sativa Japonica Group	Tobamovirus	CNL
94	BAJ33566	L4	Oryza sativa Japonica Group	Tobamovirus	CNL
95	BAM17521	N'	Nicotiana sylvestris	Tobacco mosaic virus (TMV)	CNL
96	BAN59294	Pii	Oryza sativa Japonica Group	Magnaporthe oryzae	CNL
97	CAB50786	Rx1	Solanum tuberosum	Potato virus X (PVX)	CNL
98	CAB56299	Rx2	Solanum acaule	Potato virus X (PVX)	CNL
99	CAC29241	Mla6	Hordeum vulgare subsp. Vulgare	Blumeria graminis	CNL
100	CAL64731	Rcg1	Zea mays	Glomerella graminicola ((Syn. Colletotrichum graminicola)	CNL
101	CUM44200.1	Sr22	Triticum aestivum	Puccinia graminis	CNL
102	CUM44213.1	Sr45	Triticum aestivum	Puccinia graminis	CNL
103	CZT14023.1	Pm2	Triticum aestivum	Blumeria graminis	CNL
104	Not available	NbPrf (Niben101Scf00650g02002XLOC)	Nicotiana Benthamiana	Pseudomonas syringae	CNL
105	NP_001067618	NLS1	Oryza sativa	Xanthomonas oryzae	CNL
106	NP_001172592	Pish	Oryza sativa Japonica Group	Magnaporthe oryzae	CNL
107	NP_001233995	Hero A	Solanum lycopersicum	Globodera rostochiensis	CNL
108	Q9ZSD1	RGC2B (Syn. Dm3)	Lactuca sativa	Bremia lactucae	CNL
109	ATE88460.1	Sr13	Triticum turgidum subsp. durum	Puccinia graminis	CNL
110	AVK42833.1	Sr21	Triticum monococcum	Puccinia graminis	CNL
111	AYV61514.1	Sr46	Aegilops tauschii	Puccinia graminis	CNL
112	MN531843	Sr26	Thinopyrum ponticum	Puccinia graminis	CNL
113	AAA91022.1	L6	Linum usitatissimum	Melampsora lini	TNL
114	AGQ17378.1	Sr33	Aegilops tauschii	Puccinia graminis	CNL
115	ALO61074.1	Sr50	Secale cereale	Puccinia graminis	CNL
116	AGP75918.1	Sr35	Triticum monococcum	Puccinia graminis	CNL
117	MN531844	Sr61	Thinopyrum ponticum	Puccinia graminis	CNL
118	QDX01861.1	YrAS2388	Aegilops tauschii	Puccinia striiformis	CNL
119	ARO38245.1	Lr22a	Triticum aestivum	Puccinia triticina	CNL
120	QIM55694.1	YrU1	Triticum urartu	Puccinia striiformis	NLR
121	PRJNA449341	Yr5a	Triticum spelta	Puccinia striiformis	NLR
122	PRJNA449341	Yr5b	Triticum spelta	Puccinia striiformis	NLR
123	PRJNA449341	Yr7	Triticum turgidum	Puccinia striiformis	NLR
All 123 proteins used in constructing the phylogenetic tree were listed in the table with their R gene names, source organisms, pathogens/diseases and the protein types.
