# Supplementary material for: A recombined Sr26 and Sr61 disease resistance gene stack in wheat encodes unrelated NLR genes
Source: Nat Commun. 2021 Jun 7;12:3378. doi: 10.1038/s41467-021-23738-0 (PMC8184838; doi:10.1038/s41467-021-23738-0)
Supplement: Supplementary file 4 — Supplementary Data 2 [file 41467_2021_23738_MOESM4_ESM.xlsx]

## Sheet: Sheet1
Supplementary Data 2. Summary of MutRenSeq NGS data of wildtype Sr26 and Sr61 lines and mutants.
Gene	Sample name	Library	Flowcell/Lane	Raw reads	Raw data(G)	Effective(%)	Error(%)	Q20(%)	Q30(%)	GC(%)
Sr26	Sr26_128S	DO16087494-4	HNTL7BCXX_L1	8595175	4.3	95.4	0.03	94.75	92.19	44.83
	Sr26_12S	DO16087494-2	HNTL7BCXX_L1	11765957	5.88	94.3	0.03	95.2	92.78	44.83
	Sr26_150S	DO16087494-6	HNTL7BCXX_L1	3720188	1.86	95.79	0.03	94.66	92.03	44.88
	Sr26_499S	DO16087494-5	HNTL7BCXX_L1	8343159	4.17	95.01	0.03	95.34	93	44.85
	Sr26_70S	DO16087494-3	HNTL7BCXX_L1	7160658	3.58	94.8	0.03	95.31	92.94	44.81
	Sr26_wild-type_Avoce+Lr46	DO16087494-1	HNTL7BCXX_L1	10566433	5.28	95.72	0.03	94	91.13	44.82
Sr61	Sr61_M1	TKD181100160-A94-AK7854	HM2FGBCX2_L2	7410408	10.1	95.63	0.16	88.34	83.45	45.46
	Sr61_M1	TKD181100160-A94-AK7854	HM2WYBCX2_L2	8007539		95.26	0.14	88.97	84.35	45.53
	Sr61_M1	TKD181100160-A94-AK7854	HM2F5BCX2_L1	1446132		94.98	0.38	87.08	82.47	45.72
	Sr61_M1	TKD181100160-A94-AK7854	HM2HHBCX2_L2	1459239		95.78	0.08	88.3	82.83	45.37
	Sr61_M1	TKD181100160-A94-AK7854	HM2GJBCX2_L2	1786861		95.54	0.08	89.97	85.22	45.69
	Sr61_M2	TKD181100160-AK8236-AK3126	HM2HHBCX2_L2	818827	5.5	95.24	0.09	87.8	82.28	45.25
	Sr61_M2	TKD181100160-AK8236-AK3126	HM2F5BCX2_L1	781550		94.77	0.46	86.47	81.81	45.6
	Sr61_M2	TKD181100160-AK8236-AK3126	HM2FGBCX2_L2	4119487		94.79	0.22	87.32	82.3	45.28
	Sr61_M2	TKD181100160-AK8236-AK3126	HM2WYBCX2_L2	4361901		94.85	0.17	88.43	83.78	45.41
	Sr61_M2	TKD181100160-AK8236-AK3126	HM2GJBCX2_L2	959464		95.23	0.1	89.43	84.63	45.54
	Sr61_M3	TKD181100160-A19-AK8349	HM2F5BCX2_L1	1001772	7.4	81.75	2.48	78.33	72	45.82
	Sr61_M3	TKD181100160-A19-AK8349	HM2WYBCX2_L2	5864954		79.95	1.73	79.1	72.42	45.37
	Sr61_M3	TKD181100160-A19-AK8349	HM2FGBCX2_L2	5588236		81.56	1.78	79.06	72.39	45.26
	Sr61_M3	TKD181100160-A19-AK8349	HM2GJBCX2_L2	1225803		80.83	1.17	79.63	72.45	45.71
	Sr61_M3	TKD181100160-A19-AK8349	HM2HHBCX2_L2	1126477		86.43	0.6	80.43	72.97	45.34
	Sr61_M4	TKD181100160-AK8268-AK8336	HM2HHBCX2_L2	1585268	10.6	92.52	0.05	91.2	86.84	45.92
	Sr61_M4	TKD181100160-AK8268-AK8336	HM2GJBCX2_L2	1770535		93.69	0.04	93.45	89.88	46.21
	Sr61_M4	TKD181100160-AK8268-AK8336	HM2WYBCX2_L2	8310359		93.27	0.05	92.46	88.89	46.14
	Sr61_M4	TKD181100160-AK8268-AK8336	HM2FGBCX2_L2	8063498		93.18	0.06	92.3	88.62	46.09
	Sr61_M4	TKD181100160-AK8268-AK8336	HM2F5BCX2_L1	1453768		93.49	0.15	90.81	87.16	46.27
	Sr61_M5	TKD181100160-AK3452-AK3541	HM2F5BCX2_L1	432618	3.1	94.82	0.26	89.01	84.93	46.4
	Sr61_M5	TKD181100160-AK3452-AK3541	HM2HHBCX2_L2	468238		94.46	0.06	90.08	85.28	46.07
	Sr61_M5	TKD181100160-AK3452-AK3541	HM2GJBCX2_L2	525614		95.08	0.06	91.89	87.78	46.36
	Sr61_M5	TKD181100160-AK3452-AK3541	HM2FGBCX2_L2	2335532		94.69	0.11	90.21	85.93	46.18
	Sr61_M5	TKD181100160-AK3452-AK3541	HM2WYBCX2_L2	2439682		94.75	0.09	90.96	86.95	46.24
	Sr61_M6	TKD181100160-AK2850-AK8355	HM2F5BCX2_L1	940305	6.9	91.98	0.36	87.92	83.59	45.71
	Sr61_M6	TKD181100160-AK2850-AK8355	HM2WYBCX2_L2	5411062		91.8	0.13	89.88	85.53	45.53
	Sr61_M6	TKD181100160-AK2850-AK8355	HM2FGBCX2_L2	5274132		91.61	0.17	88.91	84.25	45.45
	Sr61_M6	TKD181100160-AK2850-AK8355	HM2GJBCX2_L2	1157434		92.2	0.08	90.81	86.33	45.63
	Sr61_M6	TKD181100160-AK2850-AK8355	HM2HHBCX2_L2	1033185		91.82	0.07	89.6	84.62	45.37
	Sr61_wild-type_W3757	TKD181100160-AK8292-AK2131	HM2F5BCX2_L1	71809	0.5	88.17	0.12	92.01	88.47	52.09
	Sr61_wild-type_W3757	TKD181100160-AK8292-AK2131	HM2WYBCX2_L2	415795		88.08	0.04	93.96	90.62	52.01
	Sr61_wild-type_W3757	TKD181100160-AK8292-AK2131	HM2FGBCX2_L2	409567		87.81	0.04	93.74	90.31	51.97
	Sr61_wild-type_W3757	TKD181100160-AK8292-AK2131	HM2GJBCX2_L2	87025		88.4	0.03	94.84	91.53	52
	Sr61_wild-type_W3757	TKD181100160-AK8292-AK2131	HM2HHBCX2_L2	80484		87.2	0.04	92.27	88.08	51.69
Detailed information of the NGS data used for identifying Sr26 and Sr61 were showing in the table. Raw reads: four rows are taken as a unit to calculate the total amount of read1 and read2 in raw data files; Raw bases: (total raw reads) * (sequence length), calculating in G; Error rate: base error rate; Q20, Q30: (Base count of Phred value > 20 or 30) / (Total base count) GC content: (G & C base …
