# Supplementary material for: A recombined Sr26 and Sr61 disease resistance gene stack in wheat encodes unrelated NLR genes
Source: Nat Commun. 2021 Jun 7;12:3378. doi: 10.1038/s41467-021-23738-0 (PMC8184838; doi:10.1038/s41467-021-23738-0)
Supplement: Supplementary file 7 — Source Data [file 41467_2021_23738_MOESM7_ESM.xlsx]

## Sheet: Supplementary Figure 3f
Line name	Rep1	Rep2	Rep3	Mean value	SD
6-3	3.15	3.26	5.17	3.86	1.13583
6-7	0	0	0	0	0
17-2	1.43	1.21	2.43	1.69	0.650231
17-11	0.21	0.21	0.05	0.156667	0.092376
20-2	3.61	3.35	7.93	4.96333	2.5725
20-6	2.8	2.94	4.67	3.47	1.04159
20-7	4.95	4.9	2.49	4.11333	1.40607
20-9	3.35	3.36	4.87	3.86	0.8747
17-5	0	0	0	0	0
17-12	0	0	0	0	0
W3757	6.89	7.01	5.86	6.58667	0.632166
Fielder	0	0	0	0	0

## Sheet: Supplementary Figure 4
Source Data for Supplementary Figure S4 (Uncropped gel images)

## Sheet: Supplementary Figure 7c
	rep1	rep2	rep3	mean value	SD
Avocet	5808	7093	8401	7100.67	916.776
Recombinant 376/15	3101	3922	2696	3239.67	441.696
Sr26mutant 12S	12664	11745	9154	11187.7	1287.05
